# Supplementary material for: Immunity to Streptococcus pyogenes and Common Respiratory Viruses at Age 0 to 4 Years After COVID-19 Restrictions
Source: JAMA Netw Open. 2025 Oct 15;8(10):e2537808. doi: 10.1001/jamanetworkopen.2025.37808 (PMC12529189; doi:10.1001/jamanetworkopen.2025.37808)
Supplement: Supplement 2. — eTable 7. Subset Data Release [file jamanetwopen-e2537808-s002.xlsx]

## Sheet: Sheet1
ID	Age Group	Timing relative to NPIs	Reactivity to m1 relative to IVIG	Reactivity to m12 relative to IVIG	Reactivity to RSV
1	6 months	After	0.0271114	0.03266	5725.92
2	3 years	After	0.59714	0.596309	51619.6
3	3 years	After	0.364333	0.269644	203340
4	1 year	After	0.551461	0.766508
5	1 year	After	0.29798	0.614948	293846
6	0 months	After	0.521382	0.70287
7	2 years	After	0.277436	0.454688
8	6 months	After	0.0435972	0.0464464
9	0 months	After	0.0724506	0.182583
10	1 year	After	0.0472038	0.0499166
11	0 months	After	0.073917	0.0698365
12	0 months	After	0.232611	0.340841
13	0 months	After	0.410685	0.409042
14	2 years	After	0.115889	0.113747
15	0 months	After	0.398518	0.454955
16	0 months	After	0.476312	0.843878	39395.7
17	0 months	After	0.57465	0.796597
18	6 months	After	0.0332924	0.0335335
19	0 months	After	0.433039	0.638071
20	2 years	After	0.66047	0.972267	2.43
21	1 year	After	0.0912414	0.202247	171.11
22	4 years	After	0.0948195	0.144997	40892.7
23	3 years	After	0.0916729	0.107474
24	0 months	After	0.250684	0.368635
25	4 years	After	0.309788	0.39925	270338
26	6 months	After	0.0531093	0.0643644
27	4 years	After	0.0456978	0.0614281
28	1 year	After	0.0943284	0.0887221
29	2 years	After	0.849035	0.826693
30	2 years	After	0.100115	0.109142
31	1 year	After	0.0353137	0.0348682
32	0 months	After	0.0709445	0.0977978
33	4 years	After	0.0923467	0.179746
34	3 years	After	0.0304387	0.0337671
35	1 year	After	0.095993	0.0943277
36	3 years	After	0.130531	0.180089	10603.9
37	4 years	After	0.173477	0.254788
38	6 months	After	0.12797	0.205645	1832.89
39	6 months	After	0.0241144	0.0453203	1565.67
40	6 months	After	0.0102255	0.0263263
41	0 months	After	0.100709	0.161595
42	0 months	After	0.090048	0.140941
43	2 years	After	0.705435	0.83286	2.7
44	2 years	After	0.219377	0.401238	80942.3
45	3 years	After	0.0287741	0.027661
46	2 years	After	0.0875658	0.150784	1355.82
47	0 months	After	0.138005	0.208175
48	1 year	After	0.0156553	0.0167501
49	6 months	After	0.029329	0.0347014
50	2 years	After	0.159838	0.196388	72423.4
51	0 months	After	0.407277	0.534001
52	1 year	After	0.200669	0.181338	2.43
53	1 year	After	0.0792676	0.0935269
54	1 year	After	0.100868	0.270104	2.43
55	4 years	After	0.0595299	0.0744745
56	6 months	After	0.022076	0.0241575
57	4 years	After	0.317568	0.365129
58	1 year	After	0.553706	0.617333
59	6 months	After	0.0105989	0.00505452	565.37
60	4 years	After	0.069688	0.0745205
61	3 years	After	0.104141	0.096423
62	0 months	After	0.0256442	0.0225937
63	2 years	After	0.13209	0.169172
64	4 years	After	0.168807	0.214921
65	6 months	After	0.0227217	0.028253
66	2 years	After	0.0969787	0.0956454
67	1 year	After	0.0733926	0.0208657
68	0 months	After	0.032436	0.0320546
69	4 years	After	0.0450729	0.0505875
70	4 years	After	0.141805	0.231942
71	1 year	After	0.0405862	0.0461811
72	1 year	After	0.0272084	0.0312338
73	1 year	After	0.0592739	0.0641956
74	3 years	After	0.168889	0.180275
75	0 months	After	0.203095	0.15362
76	4 years	After	0.0309541	0.0341714
77	2 years	After	0.488886	0.566399
78	0 months	After	0.313328	0.420123
79	4 years	After	0.439162	0.29212
80	2 years	After	0.407055	0.452955
81	4 years	After	0.936691	1.05594	97527.5
82	3 years	After	0.0278133	0.0370854	29639.9
83	3 years	After	1.35076	1.07156	36981.7
84	2 years	After	0.0058039	0.0101521
85	4 years	After	0.45538	0.451875
86	4 years	After	0.0239154	0.026093
87	3 years	After	0.199338	0.349427
88	3 years	After	0.592331	0.858295
89	6 months	After	0.0755896	0.143257
90	1 year	After	0.130246	0.152488	12888.1
91	6 months	After	0.0958173	0.125738	1747.99
92	2 years	After	0.0745196	0.11706	2685.73
93	0 months	After	0.117587	0.144089	28494.6
94	4 years	After	0.185793	0.237748
95	1 year	After	0.0181763	0.0308773	7.21
96	2 years	After	0.156935	0.211061	41086.7
97	1 year	After	0.0157514	0.0105564
98	4 years	After	0.0182399	0.0122296
99	3 years	After	0.0145354	0.0199568
100	2 years	After	0.0279962	0.0227252
101	4 years	After	0.0783327	0.0514739
102	1 year	After	0.0176724	0.0460818	90.62
103	6 months	After	0.108856	0.152981	2552.73
104	1 year	After	0.0589303	0.0630877	8.02
105	6 months	After	0.0103784	0.0077576
106	6 months	After	0.0501951	0.0955249
107	1 year	After	0.0391381	0.0830519
108	1 year	After	0.011255	0.00933954
109	3 years	After	0.112748	0.373156
110	1 year	After	0.0579895	0.12005	46121
111	4 years	After	0.500679	0.776247
112	4 years	After	0.437273	0.434444	126827
113	6 months	After	0.0129351	0.0119978	5110.87
114	2 years	After	0.106706	0.040281	22699.9
115	3 years	After	0.0118772	0.0255544
116	4 years	After	0.626327	0.687984	250543
117	6 months	After	0.465663	0.673825	773.15
118	1 year	After	0.631554	0.740197
119	0 months	After	0.283383	0.458854
120	0 months	After	0.551942	0.549739	92672.1
121	1 year	After	0.00923935	0.024392	36716.1
122	3 years	After	0.12734	0.245505
123	1 year	After	0.0585271	0.105062	45044.2
124	1 year	After	0.0226784	0.0554134	19177.9
125	6 months	After	0.0302715	0.00590884	1.108e+06
126	2 years	After	0.00752587	0.00554855	12255.7
127	2 years	After	0.33638	0.758782	149732
128	2 years	After	1.12602	1.07908	88032.5
129	1 year	After	0.982395	0.984904	6.69
130	1 year	After	0.0386037	0.0588723	63225.8
131	1 year	After	0.00309098	0.00183751	6.69
132	2 years	After	0.0412243	0.103657	170067
133	3 years	After	0.0237535	0.0356332	9.93
134	1 year	After	0.093904	0.170949	6.69
135	4 years	After	0.520725	0.695295	47588.4
136	2 years	After	0.102511	0.202414	40021.1
137	3 years	After	0.0427327	0.111661
138	6 months	After	0.00961993	0.0267185	605.81
139	1 year	After	0.155168	0.225982	11435.1
140	4 years	After	0.641531	0.994885	52471
141	3 years	After	0.906771	0.768903	46382.3
142	0 months	After	0.493411	0.730948
143	3 years	After	0.136603	0.260843	7306.13
144	3 years	After	0.731081	0.779092	19326.7
145	4 years	After	0.635388	0.670376	104276
146	1 year	After	0.0215351	0.0704992	10432.2
147	3 years	After	0.767264	0.571142
148	1 year	After	0.0230756	0.0300569
149	4 years	After	0.0270033	0.0342881	19958.2
150	0 months	After	0.0775332	0.490303	248698
151	2 years	After	0.40802	0.782651	24665.4
152	1 year	After	0.103726	0.216448	12843.8
153	1 year	After	0.224544	0.258367	125662
154	3 years	After	0.0173067	0.0190746
155	2 years	After	0.0719976	0.256056	26854.1
156	2 years	After	0.0393573	0.0865385	13292.2
157	3 years	After	0.00583947	0.0330196	44102.6
158	3 years	After	0.155066	0.299345	126115
159	1 year	After	0.0476946	0.169108	126.01
160	4 years	After	0.418951	0.366145	54406
161	3 years	After	0.0180985	0.0190441
162	0 months	After	0.114798	0.145008	48083
163	4 years	After	0.683589	0.855033	72487
164	4 years	After	0.0389185	0.0812193	19427.9
165	1 year	After	0.017991	0.0496318	17.98
166	1 year	After	0.0703027	0.126704	17.98
167	2 years	After	0.0360274	0.0466977
168	4 years	After	0.704428	0.952177
169	0 months	After	0.865421	0.964832
170	2 years	After	0.201681	0.383879	58458.6
171	4 years	After	0.435968	0.810434	43235.6
172	4 years	After	0.118404	0.207326
173	4 years	After	0.0792547	0.164116	35343.4
174	3 years	After	0.00526565	0.0135843	17739.1
175	0 months	After	0.301931	0.530196	198556
176	1 year	After	0.0241785	0.0119862
177	1 year	After	0.198688	0.359283
178	4 years	After	0.572133	0.847954	301792
179	2 years	After	0.111456	0.281097	23.27
180	1 year	After	0.0864487	0.113231
181	4 years	After	0.37782	0.868095
182	4 years	After	0.0713724	0.0766617
183	6 months	After	0.0582934	0.0988543	8644.19
184	1 year	After	0.0520817	0.0462925
185	4 years	After	0.0633903	0.130851	1.1786e+06
186	2 years	After	0.108506	0.0854948
187	1 year	After	0.714731	0.734121
188	1 year	After	0.0714575	0.0998363	17.98
189	3 years	After	0.0761242	0.0711374
190	4 years	After	0.350064	0.671031	81858.6
191	2 years	After	0.0187673	0.0254092	86758.8
192	2 years	After	0.128835	0.130753
193	3 years	After	0.0141767	0.0525777	1.08228e+06
194	2 years	After	0.0927564	0.287889	298.23
195	2 years	After	0.0125877	0.00638109
196	2 years	Before	0.174572	0.152891	20908.6
197	6 months	Before	0.0041198	0.00293105	793042
198	6 months	Before	0.0137207	0.00839012	367.7
199	6 months	Before	0.11736	0.0491796	11
200	2 years	Before	0.213089	0.242187	7.79
201	3 years	Before	0.259405	0.397818	442674
202	3 years	Before	0.855155	0.867752	536594
203	4 years	Before	0.909902	0.916026	72090.1
204	4 years	Before			77631.8
205	3 years	Before	0.165652	0.314282	132306
206	3 years	Before	0.830694	0.800029	330345
207	0 months	Before	0.388228	0.407342	7998.34
208	3 years	Before	0.201171	0.275674	242675
209	4 years	Before			47473.8
210	4 years	Before	0.0280973	0.0608767
211	3 years	Before	0.230652	0.441666	1.48869e+06
212	1 year	Before	0.125082	0.209977	478370
213	6 months	Before	0.0347374	0.0507137	824034
214	0 months	Before	0.094639	0.129614	21031.2
215	3 years	Before	0.0622851	0.094579	47211.9
216	0 months	Before	0.0650594	0.0671497	4897.56
217	2 years	Before	0.131213	0.180183	9.46
218	4 years	Before	0.50078	0.812698	40613.7
219	6 months	Before	0.0273631	0.0409824	949.56
220	6 months	Before	0.001	0.00712738	1.31402e+06
221	2 years	Before	0.348602	0.576451	29066.8
222	4 years	Before	0.0873584	0.148904	1.00676e+06
223	0 months	Before	0.77162	0.816759	141439
224	4 years	Before	0.0829674	0.145967	1122842
225	0 months	Before	0.442755	0.506525	50100.1
226	0 months	Before	0.488043	0.340975	21796
227	0 months	Before	0.181893	0.106401	11329.9
228	2 years	Before	0.0649422	0.0865773	207119
229	4 years	Before	0.836863	0.872585	99781.1
230	1 year	Before	0.13663	0.164989	12758.1
231	0 months	Before	0.34911	0.452396	78980.4
232	3 years	Before	0.458794	0.519287	81994.8
233	0 months	Before	0.16196	0.233614	13012.2
234	6 months	Before	0.16293	0.186082	4887.21
235	2 years	Before	0.760897	0.725789	87023.9
236	2 years	Before	0.108713	0.193691	30797.5
237	2 years	Before	0.0189508	0.0453648	42011.3
238	4 years	Before	0.115738	0.153817	288059
239	1 year	Before	0.529143	0.645413
240	0 months	Before	0.206055	0.15921	39826.4
241	4 years	Before	0.497187	0.550101	197917
242	0 months	Before	0.69299	0.800606	31163.8
243	1 year	Before	0.0382151	0.0389994	1126387
244	0 months	Before	0.47095	0.467888
245	2 years	Before	0.371944	0.349386	35564.7
246	1 year	Before	0.00535028	0.0188113	9863.46
247	4 years	Before	0.0105385	0.017674
248	0 months	Before	0.233589	0.182454	13719.7
249	6 months	Before	0.0233276	0.0242575	147.92
250	1 year	Before	0.401525	0.573754	20271.2
251	1 year	Before	0.0353132	0.0572598	14780.5
252	1 year	Before	0.131955	0.177336	52714.1
253	2 years	Before	0.0126993	0.0233204	12058.9
254	4 years	Before	0.441692	0.539128	162998
255	0 months	Before	0.0750173	0.0890441	10514.5
256	4 years	Before	0.0145447	0.0095259
257	3 years	Before	0.0354038	0.073421	7485.19
258	4 years	Before	0.709787	0.811424	178168
259	4 years	Before	0.915634	0.999121	1.24437e+06
260	3 years	Before	0.892026	0.851799	56363
261	2 years	Before	0.416637	0.61585	225306
262	2 years	Before	0.381099	0.423976	87282.7
263	0 months	Before	0.25643	0.246684
264	1 year	Before	0.0140431	0.0178061	126.01
265	3 years	Before	0.376764	0.505349	154256
266	4 years	Before	0.0350004	0.0425735	1.2247e+06
267	0 months	Before	0.492584	0.612992	71150
268	4 years	Before	0.407251	0.501136	101111
269	0 months	Before	0.311206	0.460174	738565
270	4 years	Before	0.601168	0.770389	44105.2
271	0 months	Before	0.387477	0.568481	48305.5
272	0 months	Before	0.455735	0.511667	19137.5
273	3 years	Before			41477.4
274	6 months	Before	0.0298863	0.0620962	630.29
275	4 years	Before	0.278382	0.575207	34932.2
276	0 months	Before	0.141991	0.257011	15800.8
277	6 months	Before	0.0107006	0.0333283	836.02
278	4 years	Before	0.113275	0.236908
279	3 years	Before	0.0833891	0.202326	44562.1
280	2 years	Before	0.608886	0.790302	308.51
281	2 years	Before	0.0124561	0.0195713	26766.5
282	1 year	Before	0.132796	0.35939	76.33
283	4 years	Before	0.521401	0.859846	98666
284	2 years	Before	0.044725	0.116858	2517.98
285	6 months	Before	0.0143789	0.0502394	596.19
286	2 years	Before	0.085061	0.11701	61101.7
287	3 years	Before	0.784275	0.812191	488528
288	1 year	Before	0.0891573	0.0801855	112.07
289	1 year	Before	0.080963	0.18766	44271
290	3 years	Before	0.0197034	0.0256467	1160879
291	2 years	Before	0.0449595	0.0602697	43140.9
292	4 years	Before	0.0664899	0.0954789
293	0 months	Before	0.169915	0.253719	5070.57
294	0 months	Before	0.197786	0.190335	29058
295	0 months	Before	0.311385	0.403092	146750
296	4 years	Before	0.940102	0.969041	72983.4
297	6 months	Before	0.205667	0.269583	1292490
298	1 year	Before	0.0286953	0.0412911	29.44
299	3 years	Before	0.391685	0.51121	365248
300	1 year	Before	0.00902626	0.0103085	7.21
301	2 years	Before	0.00980775	0.0134804	3515.72
302	6 months	Before	0.0701082	0.0925478	1328.02
303	6 months	Before	0.0513721	0.0739357	248.63
304	6 months	Before	0.0705739	0.134205	504.36
305	0 months	Before	0.0243247	0.0327911	278.75
306	2 years	Before	0.0301283	0.0248406	65598.9
307	2 years	Before	0.02969	0.0200742	909140
308	1 year	Before	0.0480129	0.0925918	39992.4
309	4 years	Before	0.707198	0.85635	66152.6
310	2 years	Before	0.0186734	0.0464243	17.98
311	6 months	Before	0.00989138	0.0224416	4977.17
312	4 years	Before	0.111854	0.338679
313	1 year	Before	0.65219	0.802121
314	1 year	Before	0.00631165	0.0139469	246994
315	1 year	Before	0.0403783	0.0726517	6.69
316	6 months	Before	0.0572444	0.0714749	1866.17
317	3 years	Before	0.724133	0.744233
318	3 years	Before	0.965475	0.804131	68750.8
319	3 years	Before	0.0208678	0.0443958	98605.7
320	3 years	Before	0.618626	0.731398	1.31873e+06
321	0 months	Before	0.661322	0.585818	34391.5
322	3 years	Before	0.326208	0.445791	6.69
323	0 months	Before	0.182763	0.129834	37197.4
324	6 months	Before	0.225559	0.312961	53682.7
325	1 year	Before	0.68711	0.636339
326	4 years	Before	0.7442	0.706085
327	3 years	Before	0.268524	0.495015	1.29365e+06
328	3 years	Before	0.245112	0.370859	78260.3
329	4 years	Before	0.490987	0.238745
330	1 year	Before	0.0693897	0.145259	17103.9
331	6 months	Before	0.537473	0.651764	540.22
332	3 years	Before	0.651143	0.68686	96149.9
333	2 years	Before	0.067481	0.0559306	98627
334	4 years	Before	0.22768	0.421827	176868
335	2 years	Before	0.022734	0.044664	13669.7
336	6 months	Before	0.156203	0.165045	1863.41
337	3 years	Before	0.00522488	0.00307821	80785.4
338	4 years	Before	0.752884	0.904842	107831
339	2 years	Before	0.674678	0.668199	187270
340	1 year	Before	0.0270022	0.0421069	127.8
341	2 years	Before	0.0277964	0.014935	35072
342	3 years	Before	0.131792	0.213879	106345
343	4 years	Before	0.583222	0.702098
344	4 years	Before	0.0644541	0.113552	131741
345	1 year	Before	0.00472329	0.00501634	24482.3
346	3 years	Before	0.453728	0.639241	197635
347	1 year	Before	0.0183916	0.0473892
348	2 years	Before	0.044857	0.0821767	56.14
349	3 years	Before	0.639624	0.758234	228563
350	4 years	Before	0.779987	1.03293	72696.5
351	3 years	Before	0.532821	0.742293	878767
352	2 years	Before	0.396484	0.596216	739.89
353	1 year	Before	0.0404206	0.0644038	8793.12
354	6 months	Before	0.0409136	0.0633961	10535
355	3 years	Before	0.00599737	0.0229032	1279117
356	6 months	Before	0.0447338	0.0759012	47683.3
357	3 years	Before	0.347218	0.506884	113127
358	1 year	Before	0.0557987	0.0755839	7795.8
359	2 years	Before	0.082643	0.135056	6.69
360	1 year	Before	0.0249687	0.0346742	68133.3
361	3 years	Before	0.0251091	0.0324434
362	2 years	Before	0.243964	0.152231	1.63791e+06
363	3 years	Before	0.0307954	0.0384718	396071
364	2 years	Before	0.0860816	0.116349	1.12075e+06
365	6 months	Before	0.175976	0.185318
366	2 years	Before	0.621483	0.974337	312.6
367	0 months	Before	0.0785872	0.170819
368	6 months	Before	0.5937	0.646381
369	4 years	Before	0.472687	0.51139	150514
370	2 years	Before	0.099875	0.161332	7909.1
371	3 years	Before	0.878986	0.751838	894031
372	6 months	Before	0.0796733	0.121792	3051.13
373	3 years	Before	0.780674	0.820718	933706
374	2 years	Before	0.217842	0.333982	13238.6
375	3 years	Before	0.167709	0.258867	256468
376	6 months	Before	0.0341434	0.107703	415.39
377	1 year	Before	0.0122153	0.0100595	5297.11
378	1 year	Before	0.154133	0.21791	120483
379	1 year	Before	0.516266	0.403049
380	2 years	Before	0.0217585	0.0356329	24222.1
381	6 months	Before	0.00795008	0.0238863	2881.41
382	4 years	Before	0.647141	0.840823	552940
383	1 year	Before	0.0345054	0.138931	7853.93
384	6 months	Before	0.0335196	0.0878109	1612.91
385	6 months	Before	0.0377506	0.0692593	4670.92
386	3 years	Before	0.0392705	0.0909716	12055
387	6 months	Before	0.0419405	0.0910174	620.83
388	3 years	Before	0.0880299	0.190142	274567
389	2 years	Before	0.0591522	0.134304	24350.9
390	1 year	Before	0.0392705	0.0706793	7.21
391	3 years	Before	0.154905	0.276213	116522
392	6 months	Before	0.0929182	0.143008	436.81
393	6 months	Before	0.314698	0.278595	59988.4
394	6 months	Before	0.132969	0.149924	4525.66
395	6 months	Before	0.033766	0.0604645	535.93
396	6 months	Before	0.0276865	0.0305987	1877.54
397	4 years	Before	0.573817	0.635198	133050
398	4 years	Before	0.686781	0.793596	98176.9
399	1 year	Before	0.285368	0.500389	34.19
400	1 year	Before	0.071188	0.140122	7.21
401	1 year	Before	0.0131038	0.0255142	3414.2
402	4 years	Before	0.729134	0.708369	294825
403	2 years	Before	0.0403642	0.0957324	250.01
404	1 year	Before	0.0227415	0.0878388	6.69
405	4 years	Before	0.342085	0.54587	192124
406	1 year	Before	0.0740929	0.14014	17.98
407	1 year	Before	0.0124336	0.0328919	78448.3
408	1 year	Before	0.00500156	0.00591119
409	4 years	Before	0.68791	0.7859	1.26096e+06
410	2 years	Before	0.678315	0.887778
411	6 months	Before	0.0207534	0.0288948	16885.1
412	2 years	Before	0.315499	0.636809	16024.3
413	1 year	Before	0.126902	0.180322	3074.03
414	4 years	Before	0.0143789	0.0351524	15616.2
415	3 years	Before	0.279176	0.574713	164714
416	4 years	Before	0.198963	0.35692	125167
417	2 years	Before	0.23895	0.395722	18695.1
418	4 years	Before	0.694627	0.883239	40296.6
419	2 years	Before			10320.5
420	1 year	Before	0.0291386	0.0443063	126.01
421	2 years	Before	0.230564	0.0881209	26469.9
422	1 year	Before	0.046486	0.0767649	140.01
423	6 months	Before	0.227213	0.334287	985.56
424	1 year	Before	0.0806718	0.120445	61961.8
425	3 years	Before	0.0364338	0.0368847
426	3 years	Before	0.0169657	0.0257969
427	6 months	Before	0.0598465	0.0602226	1018.54
428	6 months	Before	0.038809	0.0599991	1143.01
429	4 years	Before	0.358018	0.481245	416580
430	4 years	Before	0.184672	0.266375	622579
431	1 year	Before	0.0290113	0.0552153	31849.7
432	1 year	Before	0.401323	0.571512	126.01
433	4 years	Before	0.42745	0.491259	127076
434	1 year	Before	0.0334648	0.0449323	126.01
435	1 year	Before	0.835221	0.632807
436	1 year	Before	0.093329	0.142641	7.21
437	1 year	Before	0.015281	0.0342632	7.21
438	4 years	Before	0.223217	0.57455	121751
439	2 years	Before	0.001	0.0185408	19.98
440	6 months	Before	0.0116016	0.0340958	3028.76
441	1 year	Before	0.0114197	0.0260639	7.21
442	4 years	Before	0.554058	0.625212	1.46006e+06
443	1 year	Before	0.0339714	0.079749	93139.9
444	1 year	Before	0.0693805	0.144657	7.21
445	4 years	Before	0.135023	0.172095
